# Supplementary material for: Novel Smartphone Paper Sensor for One Health: Monitoring Free Chlorine in Water and Exhaled Breath Condensate
Source: Sensors (Basel). 2026 May 12;26(10):3066. doi: 10.3390/s26103066 (PMC13211164; doi:10.3390/s26103066)
Supplement: Supplementary file 1 [file sensors-26-03066-s001.zip]

Archive with 1 entries (1 files):
- sensors-4247977-supplementary.pdf
